# Supplementary material for: Adoption of Digital Vaccination Services: It Is the Click Flow, Not the Value—An Empirical Analysis of the Vaccination Management of the COVID-19 Pandemic in Germany
Source: Vaccines (Basel). 2023 Mar 28;11(4):750. doi: 10.3390/vaccines11040750 (PMC10145467; doi:10.3390/vaccines11040750)
Supplement: Supplementary file 1 [file vaccines-11-00750-s001.zip]

Archive with 1 entries (1 files):
- vaccines-2291699-supplementary.pdf
